# Supplementary material for: Pathogenic Mechanism of a Highly Virulent Infectious Hematopoietic Necrosis Virus in Head Kidney of Rainbow Trout (Oncorhynchus mykiss) Analyzed by RNA-Seq Transcriptome Profiling
Source: Viruses. 2022 Apr 21;14(5):859. doi: 10.3390/v14050859 (PMC9143916; doi:10.3390/v14050859)
Supplement: Supplementary file 1 [file viruses-14-00859-s001.zip]

Archive with 1 entries (1 files):
- viruses-1657621-supplementary.pdf
